# Supplementary material for: Association of A Novel Splice Site Mutation in P/Q-Type Calcium Channels with Childhood Epilepsy and Late-Onset Slowly Progressive Non-Episodic Cerebellar Ataxia
Source: Int J Mol Sci. 2020 May 27;21(11):3810. doi: 10.3390/ijms21113810 (PMC7312673; doi:10.3390/ijms21113810)
Supplement: Supplementary file 1 [file ijms-21-03810-s001.zip]

Archive with 3 entries (2 files):
- ijms-779596-supplementary/
- ijms-779596-supplementary/Supplementary Movie.mp4
- ijms-779596-supplementary/Supplementary Table S1.docx
